# Supplementary material for: Enzyme-Mediated Exponential Glucose Release: A Model-Based Strategy for Continuous Defined Fed-Batch in Small-Scale Cultivations
Source: Bioengineering (Basel). 2024 Jan 24;11(2):107. doi: 10.3390/bioengineering11020107 (PMC10886149; doi:10.3390/bioengineering11020107)
Supplement: Supplementary file 1 [file bioengineering-11-00107-s001.zip]

Archive with 1 entries (1 files):
- bioengineering-2775234-supplementary.pdf
